# Supplementary material for: Distinguishing the Concentration- vs. Bioaccumulation-Dependent Immunological and Metabolic Effects of Clofazimine
Source: Pharmaceutics. 2023 Sep 20;15(9):2350. doi: 10.3390/pharmaceutics15092350 (PMC10537750; doi:10.3390/pharmaceutics15092350)
Supplement: Supplementary file 1 [file pharmaceutics-15-02350-s001.zip]

Archive with 1 entries (1 files):
- pharmaceutics-2593699-supplementary.pdf
